# Supplementary material for: School achievement as a predictor of depression and self-harm in adolescence: linked education and health record study
Source: Br J Psychiatry. 2018 Mar 6;212(4):215–21. doi: 10.1192/bjp.2017.69 (PMC7557863; doi:10.1192/bjp.2017.69)
Supplement: Supplementary file 1 [file S0007125017000691sup.zip]

Archive with 2 entries (2 files):
- S0007125017000691sup001.docx
- S0007125017000691sup002.docx
